# Supplementary material for: Aquaporin-8 transports hydrogen peroxide to regulate granulosa cell autophagy
Source: Front Cell Dev Biol. 2022 Aug 23;10:897666. doi: 10.3389/fcell.2022.897666 (PMC9445271; doi:10.3389/fcell.2022.897666)
Supplement: Supplementary file 2 [file Table1.XLSX]

## Sheet: Figure 1 WB RAW DATA
caspaase17	1	676	113.479	50	124	76712	37397	114109	162950	0.70027	lc31	wt1	1	1439	161.89	68	178	232959
	2	736	115.588	43	128	85073	29932	115005	157794	0.72883			14	1723	151.468	32	178	260979
	3	706	115.824	52	130	81772	16323	98095	205631	0.477044			17	1654	153.676	60	178	254180
	4	521	79.695	25	127	41521	13858	55379	227087	0.243867
	5	587	76.724	33	127	45037	14005	59042	196462	0.300526		wt2	2	1241	149.712	55	168	185792
	7	573	102.199	49	120	58560	20236	78796	217622	0.362077			18	1369	142.599	36	168	195218
								CASPASE合	ACTIN				15	1303	146.963	46	168	191493
caspaase12	8	528	70.828	18	123	37397
	9	390	76.749	18	123	29932						wt3	19	1358	139.669	50	163	189671
	11	536	30.453	17	44	16323							3	1241	149.712	55	168	185792
	18	545	25.428	5	39	13858							16	1324	141.389	37	163	187199
	13	466	30.054	13	48	14005
	14	456	44.377	13	70	20236						ko1	5	965	149.961	47	169	144712
													8	1204	138.939	37	169	167283
													11	1065	142.78	30	169	152061
												ko2	12	962	120.11	27	171	115546
				WT1	WT2	WT3	KO1	KO2	KO3				9	744	132.833	41	171	98828
			LC3I	249373	190834	187554	154685	106054	145041				6	787	131.879	51	171	103789
			LC3II	200438	143183	149051	83801.3	66546.3	60397.3
				LCII/LCI	ACTIN							ko3	10	1069	138.331	57	167	147876
				0.803768	162950	4.9326e-06			0.541754				7	968	143.901	73	167	139296
				0.750302	157794	4.75494e-06			0.627474				13	1069	138.4	26	167	147950
				0.79471	205631	3.86474e-06			0.416417
											lc32	wt1	1	1577	125.789	45	171	198370
													7	1539	123.65	48	171	190298
				0.541754	227087	2.38567e-06							13	1724	123.344	64	171	212645
				0.627474	196462	3.19387e-06
				0.416417	217622	1.91349e-06						wt2	2	1006	128.62	49	166	129392
													8	1236	118.735	12	166	146757
													14	1322	116.037	31	166	153401
				4.9326e-06	4.9326	4.9326	1
				4.75494e-06	4.75494	4.75494	0.963983					wt3	3	1007	127.645	49	162	128539
				3.86474e-06	3.86474	3.86474	0.783509						9	1333	114.807	34	162	153038
						4.51743	0.915831						15	1517	109.147	22	162	165576
							0
				2.38567e-06	2.38567	2.38567	0.483652					ko1	4	868	89.671	28	117	77834
				3.19387e-06	3.19387	3.19387	0.647502						10	988	87.15	48	117	86104
				1.91349e-06	1.91349	1.91349	0.387926						16	1024	85.416	29	117	87466
					4.51743	2.49767	0.50636
												ko2	5	836	77.505	38	110	64794
													11	853	77.741	33	110	66313
													17	915	74.898	19	110	68532
			sd	0.330351
				0.373834								ko3	6	774	77.809	39	110	60224
													12	792	76.995	44	110	60980
													18	788	76.127	20	110	59988
			sd	0.0795969	0.795969
				0.0341342	0.341342							1	751	216.977	122	254	162950
			mean	0.635381	6.35381							2	681	231.709	150	254	157794
				0.302157	3.02157							3	862	238.551	175	254	205631
												4	952	238.537	159	254	227087
												5	827	237.56	161	254	196462
												6	906	240.201	150	254	217622
			0.70027	1	100
			0.72883	1.04078	104.078
			0.477044	0.681228	68.1228
			0.243867	0.348247	34.8247
			0.300526	0.429158	42.9158
			0.362077	0.517054	51.7054

## Sheet: Figure 3B RAW DATA
WT
0	15795	14705	14130	14876.7
10	26347	28535	25702	26861.3			WT	0	10	50	100	ko	0	10	50	100
50	32646	38597	33247	34830				15795	26347	32646	44945		15703	16057	23869	23190
100	44945	36674	36885	39501.3				14705	28535	38597	36674		12721	15801	21301	23275
								14130	25702	33247	36885		15113	18669	21155	23188
	9285	7795	8540
	12129	12051	12090
	14770	15412	15091
	13715	14687	14201				WT	KO		0	10	50	100
						0	14876.7	14512.3	WT	14876.7	26861.3	34830	39501.3
KO						10	26861.3	16842.3	KO	14512.3	16842.3	22108.3	23217.7
	15703	12721	15113	14512.3		50	34830	22108.3
	16057	15801	18669	16842.3		100	39501.3	23217.7
	23869	21301	21155	22108.3						WT	KO
	23190	23275	23188	23217.7						SD	SD
									0	845.67	1579.14
									10	1484.88	1587.11
									50	3276.13	1526.53
									100	4715.53	49.6622
		5	15703
		5	12721
		5	15113
		6	16057
		6	15801
		6	18669
		7	23869
		7	21301
		7	21155
		8	23190
		8	23275
		8	23188

## Sheet: Figure 3A RAW DATA
0	63197	65651	67796	67712
0.5	62901	64755	67792	67686
1	62652	65202	68109	67284
1.5	63188	64663	68349	67216
2	62960	65531	68303	67601
2.5	63196	65217	68024	67271
3	62967	65454	67892	66825
3.5	63333	65406	68893	67334
4	63837	65203	68487	67396
4.5	65479	65110	68303	67601
5	67669	65759	68024	67271
5.5	70465	65544	67892	66825
6	72596	65967	68893	67334
6.5	74644	66229	68487	67396
7	75697	65711	59747	65442
7.5	76615	65940	60246	65628
8	78039	66613	59484	65603
8.5	79490	66451	59660	65385
9	81697	66208	60773	65933
9.5	83487	66585	59766	65883
10	84873	66435	59634	65692
10.5	87361	66403	59135	65771
11	88761	66804	60030	65803
11.5	89805	67044	59689	65868
12	90683	67368	60453	65769
12.5	92849	67479	60270	65545
13	93487	68135	60418	66188
13.5	94110	67887	59681	66355
14	93811	67668	59947	66368
14.5	94709	67896	60050	66104
15	95852	67535	60186	66444
15.5	95976	68435	60050	66421
16	95988	68434	60439	66209
16.5	96170	68503	60907	66395
17	95941	68594	59968	66629
17.5	97610	69133	60332	66331
18	97728	69212	60553	66744
18.5	97919	69277	60579	66670
19	98723	69056	60692	66138
19.5	97329	69595	60898	66542
20	99092	69331	60842	66270
20.5	98882	69710	61439	66358
21	99116	69999	61295	66482
21.5	98955	69612	61173	66741
22	99427	70692	60353	66440
22.5	99206	70551	61237	66836
23	99186	70662	61187	66656
23.5	99862	70839	61145	66858
24	100525	71117	61584	66711
24.5	100077	71446	61625	67115
25	100199	71447	60903	66770
25.5	101233	71595	61278	66786
26	100076	71503	61856	66473
26.5	100297	72516	61609	67008
27	101028	72361	62033	66706
27.5	101045	72997	61363	66973
28	101873	71854	62112	66608
28.5	101593	73343	62552	66830
29	102321	72927	62354	66677
29.5	101921	73091	62326	66381
30	102424	73435	62651	66674
30.5	103191	74894	62074	67205
31	102752	73409	62764	66787
31.5	103058	73849	62089	66853
32	103073	73952	62757	66969
32.5	102941	74835	62638	66737
33	103217	74724	62512	66862
33.5	103738	74762	62507	66841
34	103417	75305	62720	66528
34.5	104124	75312	62000	67419
35	103513	75743	63244	66599
35.5	104547	75026	62510	67207
36	104045	75891	62661	66671
36.5	104031	75642	62497	67277
37	104889	75575	63090	67037
37.5	105190	76844	62333	66430
38	105716	76337	62463	66901
38.5	105202	76677	62996	66733
39	105303	76649	62938	66882
39.5	105647	77438	62629	66917
40	106110	77402	62477	67029
40.5	106377	77939	63037	66731
41	105810	76967	63083	67373
41.5	106164	78042	63239	66807
42	106414	77916	63303	66818
42.5	107156	77684	62996	67036
43	106834	78412	63808	67020
43.5	107049	78249	63839	67023
44	106762	78155	63223	67197
44.5	106851	77999	63057	67506
45	106916	79042	63889	66966
45.5	107396	78642	63161	66686
46	107333	79205	63338	67036
46.5	107670	78925	63320	67541
47	107932	79775	63586	67326
47.5	108297	79265	63334	67403
48	108326	79283	63481	67148
48.5	108359	79834	63433	66646
49	108370	80039	63994	67217
49.5	108551	79841	63046	67223
50	108761	79964	63558	67120
50.5	108688	79798	63964	67085
51	108454	80119	63721	67564
51.5	108816	79923	63995	67504
52	108707	80515	63753	67768
52.5	109376	80365	63761	67426
53	108784	80179	63732	67296
53.5	108954	80628	64251	67113
54	109366	80382	63763	67632
54.5	109070	80527	63815	67435
55	108571	81077	64050	66879
55.5	109590	80458	63711	67354
56	110121	81149	63716	67992
56.5	110006	81465	63882	67372
57	110273	81104	63397	67090
57.5	110826	81202	63893	67615
58	110857	81224	64489	67552
58.5	110850	80858	64122	67783
59	110937	81749	64519	67275
59.5	110995	81083	64010	67345
60	111140	81855	64577	67757
60.5	110574	82094	64980	67423
61	111753	81151	64765	67510
61.5	111785	82119	64653	67182
62	111750	81753	64329	67637
62.5	111082	82404	65192	67844
63	111759	81943	64401	67674
63.5	112101	82418	64085	67935
64	112035	82408	65541	67279
64.5	112212	82460	64867	67958
65	112674	82574	64837	68085
65.5	112876	82564	64307	67792
66	112973	82640	64444	68058
66.5	112522	82666	64646	67578
67	113496	82695	64273	68084
67.5	113214	82360	65000	67974
68	112898	82256	64767	67741
68.5	112920	82725	65087	67961
69	113108	82668	64802	67625
69.5	113713	83264	65454	67912
70	113898	82288	65105	68075
70.5	113257	82525	65383	67882
71	114531	82375	64943	68070
71.5	114665	82362	65423	68245
72	115199	82351	65287	67911
72.5	114350	83097	64988	68493
73	115078	82451	65458	67801
73.5	114646	83235	64986	68228
74	114958	82592	65001	68024
74.5	115395	82410	65322	67629
75	114401	83141	64852	68337
75.5	115168	82526	65840	68178
76	115598	83890	65209	67436
76.5	115424	83197	65167	68102
77	115705	83621	66197	68694
77.5	115518	82845	66218	68517
78	115101	82528	65553	68233
78.5	115926	82910	65950	68014
79	115341	82673	65444	68580
79.5	116353	83624	66031	68433
80	116098	83690	66017	68226
80.5	116028	83506	65827	68476
81	116491	84134	66274	68181
81.5	117073	82495	65988	68294
82	116046	83396	66597	68428
82.5	117215	83333	66020	68472
83	117021	83390	65321	68415
83.5	116239	83176	65862	68372
84	116828	83240	66099	68488
84.5	117597	84005	66066	68185
85	117315	83800	66062	68524
85.5	117851	83675	66235	68451
86	117082	83678	66264	68138
86.5	117660	83978	66501	68517
87	117362	83969	66667	68630
87.5	117743	84036	66135	68461
88	117710	83813	66504	68758
88.5	117305	83707	66430	68187
89	118440	84355	66062	68774
89.5	118065	83615	67080	68871
90	118419	84803	66794	68113
90.5	118050	83830	66672	68798
91	118190	83638	66589	68842
91.5	118224	84284	66161	69144
92	119691	84077	66454	68544
92.5	118301	84467	66962	68585
93	119077	83839	66467	68705
93.5	118908	83382	67455	68384
94	118646	84244	66937	68989
94.5	119566	84334	67146	69209
95	119143	84091	66867	68893
95.5	119101	84524	67229	68785
96	118741	84276	66977	68882
96.5	119095	85068	66596	69182
97	119679	85427	67111	69098
97.5	118842	84396	66879	69508
98	119296	85334	67563	69092
98.5	120131	84900	67102	69122
99	118053	84311	67200	69310
99.5	118864	84790	67116	69049
100	119892	85243	67520	69131
100.5	119734	84920	68307	68573
101	119721	84931	68004	68899
101.5	119600	85140	67103	69281
102	120602	84304	67539	68931
102.5	120546	84287	68031	69697
103	119867	85243	67413	69581
103.5	120728	85018	67771	69343
104	120528	84737	67892	68854
104.5	120907	84405	67058	68944
105	120141	85007	67521	69490
105.5	120443	85305	67541	69238
106	120882	85101	68259	68824
106.5	120969	84354	68038	69661
107	120912	85509	67496	69624
107.5	120509	85170	68085	69812
108	121228	85229	67811	69570
108.5	120520	84514	67609	69678
109	121764	84708	68586	69894
109.5	121045	85511	68008	69150
110	121651	85684	68415	69522
110.5	120641	85447	67812	69352
111	120694	85060	68445	70039
111.5	120892	85448	68428	69599
112	121300	85426	68908	69841
112.5	121352	85148	67551	69991
113	121423	85062	68373	69772
113.5	121537	86058	68607	69888
114	122025	85404	68447	70037
114.5	121571	85791	68563	69810
115	121820	85126	68509	70174
115.5	121310	85880	68481	69828
116	122028	85319	68892	69888
116.5	122078	85657	68716	69744
117	122241	85242	68471	70063
117.5	122397	86072	69031	70259
118	121391	85012	68614	70131
118.5	122332	86024	68371	70034
119	121634	85465	68858	69731
119.5	121571	86191	69141	69929
120	121795	86124	69182	70078
120.5	121964	85869	69565	69870
121	121746	84738	68671	70404
121.5	121882	85532	69000	70352
122	122107	86043	68757	70306
122.5	121545	86695	68856	70416
123	122150	85952	69193	70091
123.5	122454	85536	69516	70168
124	122456	85361	69045	70166
124.5	122194	85740	69267	70205
125	122225	85931	69103	70548
125.5	122106	86073	69296	70121
126	122465	86025	69371	70230
126.5	122675	85707	69825	70104
127	122511	86274	69653	70239
127.5	123193	86167	69591	70020
128	122704	86376	69315	70974
128.5	123215	86459	69510	70281
129	121983	85601	69572	70456
129.5	122678	86000	69767	69853
130	123055	86362	70323	70506
130.5	122938	86213	69760	71002
131	122521	85860	70045	70364
131.5	124054	86874	69623	70890
132	123088	86213	70146	70708
132.5	122641	86328	70261	70394
133	122647	86168	69968	70830
133.5	123737	85914	69388	71230
134	123067	86250	70030	70756
134.5	122592	85743	70377	71068
135	123892	85977	70001	71189
135.5	123552	86943	70240	70729
136	123056	86383	70764	70787
136.5	123079	86217	70044	70985
137	123383	85773	70436	71271
137.5	123895	86116	70165	70744
138	124146	86401	70291	70695
138.5	122970	86833	70599	70691
139	123092	86025	70137	70607
139.5	124097	86841	70171	71264
140	124351	86939	70432	71048
140.5	123599	86716	70883	70659
141	123589	86349	70447	71349
141.5	123589	85999	70647	71062
142	123372	86460	71260	71044
142.5	123773	86695	70212	71599
143	123536	87192	70833	71087
143.5	123787	86744	71115	71441
144	124393	86441	70895	70832
144.5	124501	87040	70256	71044
145	123661	86668	70531	71546
145.5	123981	86804	70585	70143
146	124393	87307	70666	71345
146.5	123425	85993	70767	70903
147	124097	86507	71061	71772
147.5	124266	86005	71673	71238
148	124637	87080	71180	70917
148.5	124519	86149	71466	71854
149	124651	86752	71373	70936
149.5	124524	87764	71063	71109
150	124337	87332	71506	71562
150.5	124804	87133	72214	71358
151	124685	86855	71697	71932
151.5	124462	86623	71733	71242
152	125250	86797	71079	71562
152.5	124557	87385	70888	71375
153	124452	86995	71298	71237
153.5	125093	87050	71701	71294
154	124444	87335	71520	71937
154.5	124947	86896	71875	71722
155	125304	87025	71610	71655
155.5	125127	86934	71265	71978
156	125361	87095	71799	71871
156.5	125447	87318	72249	71602
157	125351	87603	71894	71748
157.5	124984	87431	71515	71808
158	125801	87155	71914	71565
158.5	124298	87625	72158	71909
159	125594	87767	72539	71782
159.5	125696	86986	71520	71936
160	125713	87085	71952	72172
160.5	125873	87772	72296	71937
161	125649	87227	71746	72087
161.5	124721	87029	71985	71548
162	126003	87693	72266	72523
162.5	125188	87103	71922	72147
163	125442	87259	72146	71640
163.5	126565	87801	72956	71968
164	126800	88046	72837	72122
164.5	125595	88598	71996	71832
165	125883	87493	72799	71923
165.5	126156	87374	71826	71955
166	125982	87876	72381	71838
166.5	126112	87491	72066	71913
167	125319	87702	72918	71811
167.5	125778	87651	72608	72258
168	126863	88201	73225	72053
168.5	125664	87755	73005	72455
169	126227	86998	72567	71975
169.5	127072	88153	72779	72278
170	126109	87920	72832	72179
170.5	126281	88264	72796	72133
171	125966	87934	72563	72568
171.5	126501	87670	73025	72759
172	125657	88613	72390	72572
172.5	125857	88130	72920	72250
173	126611	88560	72678	72398
173.5	126274	87681	72371	72115
174	127263	87717	72711	72302
174.5	128092	88261	72512	72742
175	126942	88240	72646	72714
175.5	126637	88388	73164	72120
176	127473	87583	73313	72641
176.5	127728	87987	72897	72235
177	126901	88270	73675	72797
177.5	126122	88583	72627	72499
178	127522	88163	73137	72672
178.5	128364	88993	73233	72648
179	127357	88080	73155	72815
179.5	126311	88732	73493	72817
180	126767	88006	72843	72467

## Sheet: Figure 4B RAW DATA
								D0	D1	D2	D3	D4	D5
D0	26.74	14.55	12.19	0	0	1		1	0.895025	0.403321	1.18099	1.81504	2.11404
D0	28.16	15.59	12.57	0.38	-0.38	0.768438		0.768438	0.773782	0.790041	1.23114	1.47427	1.69349
D0	29.34	17.21	12.13	-0.06	0.06	1.04247		1.04247	0.752623	0.547147	1.02101	1.58008
D0	27.1	14.48	12.62	0.43	-0.43	0.742262		1.17283	0.90125	0.503478	1.41421	1.30134	1.85318
D0	28.47	15.77	12.7	0.51	-0.51	0.702222
D0	29.29	17.33	11.96	-0.23	0.23	1.17283
D1	32.33	19.98	12.35	0.16	-0.16	0.895025		0.995935	0.83067	0.560997	1.21184	1.54268	1.8869
D1	27.65	15.52	12.13	-0.06	0.06	1.04247
D1	30.87	18.27	12.6	0.41	-0.41	0.752623
D1	31.82	19.82	12	-0.19	0.19	1.14076
D1	27.78	15.44	12.34	0.15	-0.15	0.90125
D1	30.69	18.13	12.56	0.37	-0.37	0.773782
D2	28.99	15.49	13.5	1.31	-1.31	0.403321
D2	28.9	17.88	11.02	-1.17	1.17	2.25012
D2	29.05	15.99	13.06	0.87	-0.87	0.547147
D2	29.13	15.95	13.18	0.99	-0.99	0.503478
D2	29.44	17.79	11.65	-0.54	0.54	1.45397
D2	29.04	16.51	12.53	0.34	-0.34	0.790041
D3	26.4	14.45	11.95	-0.24	0.24	1.18099
D3	28.05	15.78	12.27	0.08	-0.08	0.946058
D3	32.02	19.86	12.16	-0.03	0.03	1.02101
D3	26.77	15.08	11.69	-0.5	0.5	1.41421
D3	27.97	16.08	11.89	-0.3	0.3	1.23114
D3	32.56	19.68	12.88	0.69	-0.69	0.619854
D4	27.09	15.76	11.33	-0.86	0.86	1.81504
D4	27.38	17.87	9.51	-2.68	2.68	6.40856
D4	29	17.47	11.53	-0.66	0.66	1.58008
D4	27.76	15.95	11.81	-0.38	0.38	1.30134
D4	27.58	17.53	10.05	-2.14	2.14	4.40762
D4	28.84	17.21	11.63	-0.56	0.56	1.47427
D5	27.46	17.04	10.42	-1.77	1.77	3.41054
D5	30.14	19.03	11.11	-1.08	1.08	2.11404
D5	29.56	18.13	11.43	-0.76	0.76	1.69349
D5	27.51	17.51	10	-2.19	2.19	4.56305
D5	30.08	19.16	10.92	-1.27	1.27	2.41162
D5	29.41	18.11	11.3	-0.89	0.89	1.85318

## Sheet: Figure 4C RAW DATA
		D0	D1	D2	D3	D4	D5
			11.1407	9.78272	53.1654	66.4	75.035
		27.834	10.2765	9.63457	51.9802	66.1037	80.496
		24.1037	16.9432	12.3506	40.6469	47.0667	73.5111
		22.745	17.0914	12.2272	40.1531	46.0049	79.3383
		24.8942	13.863	10.9988	46.4864	56.3938	77.0951
			27.834	24.1037	22.745
		11.1407	10.2765	9.78272	9.63457
		24.1037	23.0173	16.9432	17.0914
		53.1654	51.9802	40.6469	40.1531
		75.035	80.496	73.5111	79.3383
		66.4	66.1037	47.0667	46.0049
